# Supplementary material for: Identifying Causal Genes and Dysregulated Pathways in Complex Diseases
Source: PLoS Comput Biol. 2011 Mar 3;7(3):e1001095. doi: 10.1371/journal.pcbi.1001095 (PMC3048384; doi:10.1371/journal.pcbi.1001095)
Supplement: Dataset S1 — Cytoscape file encoding with GO hierarchy of dys-regulated GO processes. (0.03 MB ZIP) [file pcbi.1001095.s001.zip]

Archive with 1 entries (1 files):
- go_dag.cys
