# Supplementary material for: Identifying Causal Genes and Dysregulated Pathways in Complex Diseases
Source: PLoS Comput Biol. 2011 Mar 3;7(3):e1001095. doi: 10.1371/journal.pcbi.1001095 (PMC3048384; doi:10.1371/journal.pcbi.1001095)
Supplement: Table S4 — List of enriched GO biological processes in target genes. (0.03 MB XLS) [file pcbi.1001095.s005.xls]

## Sheet: topnodes2.txt
Table S4: List of enriched GO biological processes in target genes. We use a corrected p-value cutoff of 0.05 (Bonferroni corrected)
biological process	p-values
cell cycle phase	0.000741973
cell cycle process	0.00104759
regulation of cell proliferation	0.00128426
cell cycle	0.00192458
intracellular signaling cascade	0.00251385
mitotic cell cycle	0.0121104
G1/S transition of mitotic cell cycle	0.0177734
interphase of mitotic cell cycle	0.0220855
interphase	0.0270339
positive regulation of myoblast differentiation	0.0396475
